# Supplementary material for: A Potent Single-Domain Antibody Targeting LAG-3 for Efficient Tumor Immunotherapy
Source: Curr Issues Mol Biol. 2026 May 4;48(5):478. doi: 10.3390/cimb48050478 (PMC13204672; doi:10.3390/cimb48050478)
Supplement: Supplementary file 1 [file cimb-48-00478-s001.zip]

Archive with 1 entries (1 files):
- cimb-4193138-supplementary.pdf
